# Supplementary material for: Cardiomyocyte Nuclear Pleomorphism in a Mouse Model of Inherited Hypertrophic Cardiomyopathy
Source: J Cardiovasc Dev Dis. 2025 Nov 19;12(11):449. doi: 10.3390/jcdd12110449 (PMC12653334; doi:10.3390/jcdd12110449)
Supplement: Supplementary file 1 [file jcdd-12-00449-s001.zip]

Archive with 1 entries (1 files):
- jcdd-3906772-supplementary.pdf
